# Supplementary material for: Intermittent fasting modulates the intestinal microbiota and improves obesity and host energy metabolism
Source: NPJ Biofilms Microbiomes. 2023 Apr 7;9:19. doi: 10.1038/s41522-023-00386-4 (PMC10081985; doi:10.1038/s41522-023-00386-4)
Supplement: Supplementary file 2 — Supplemental codes [file 41522_2023_386_MOESM2_ESM.zip]

Archive with 1 entries (1 files):
- analyses.R
