# Supplementary material for: Intermittent fasting modulates the intestinal microbiota and improves obesity and host energy metabolism
Source: NPJ Biofilms Microbiomes. 2023 Apr 7;9:19. doi: 10.1038/s41522-023-00386-4 (PMC10081985; doi:10.1038/s41522-023-00386-4)
Supplement: Supplementary file 2 — Supplemental codes [file 41522_2023_386_MOESM2_ESM.zip › analyses.R]

library(readxl)
library(foreach)
library(vegan)
library(lme4)
library(gplots)
library(ggplot2)
library(ggrepel)
library(ILAMM)

####Import Data####
profile_mgs <-
  as.data.frame(
    read_xlsx(
      "C:\\Users\\jimmy\\OneDrive - BGI Tech Solutions (Hongkong) Co., Ltd\\IntermittentFasting\\Dataset_paired.xlsx",
      sheet = "MGS"
    )
  )
profile_mgs <- decostand(profile_mgs, method = "total")

profile_ko <-
  as.data.frame(
    read_xlsx(
      "C:\\Users\\jimmy\\OneDrive - BGI Tech Solutions (Hongkong) Co., Ltd\\IntermittentFasting\\Anno\\KO.xlsx"
    )
  )

phenotype <-
  as.data.frame(
    read_xlsx(
      "C:\\Users\\jimmy\\OneDrive - BGI Tech Solutions (Hongkong) Co., Ltd\\IntermittentFasting\\Dataset_paired.xlsx",
      sheet = "Phenotype"
    )
  )

grouping <-
  as.data.frame(
    read_xlsx(
      "C:\\Users\\jimmy\\OneDrive - BGI Tech Solutions (Hongkong) Co., Ltd\\IntermittentFasting\\Dataset_paired.xlsx",
      sheet = "Grouping"
    )
  )

#profile_mgs[profile_mgs < 1e-7] = 0
profile_mgs <-
  profile_mgs[, which(colSums(profile_mgs) > 0)]
temp <-
  foreach(i = colnames(profile_mgs), .combine = "cbind") %do% {
    if (sum(profile_mgs[, i] == 0) / nrow(profile_mgs) < 0.9) {
      profile_mgs[, i]
    }
  }
colnames(temp) <-
  foreach(i = colnames(profile_mgs), .combine = "c") %do% {
    if (sum(profile_mgs[, i] == 0) / nrow(profile_mgs) < 0.9) {
      i
    }
  }
profile_mgs <- as.data.frame(temp)

paired <-
  paste(grouping$SubjectID, "_", as.character(grouping$Date), sep = "")
paired <- gsub("D", "", paired)
profile_ko <-
  subset(profile_ko, subset = profile_ko$Source.Name %in% paired)
profile_ko <- profile_ko[, -1]
profile_ko <- profile_ko[, which(colSums(profile_ko) > 0)]
temp <-
  foreach(i = colnames(profile_ko), .combine = "cbind") %do% {
    if (sum(profile_ko[, i] == 0) / nrow(profile_ko) < 0.9) {
      profile_ko[, i]
    }
  }
colnames(temp) <-
  foreach(i = colnames(profile_ko), .combine = "c") %do% {
    if (sum(profile_ko[, i] == 0) / nrow(profile_ko) < 0.9) {
      i
    }
  }
profile_ko <- as.data.frame(temp)
rm(temp)

grouping$Date <-
  factor(grouping$Date,
         levels = c("D0719", "D0813"),
         ordered = T)
grouping$Sex <- as.factor(grouping$Sex)
grouping$`Cat.(BFR)` <-
  factor(
    grouping$`Cat.(BFR)`,
    levels = c("Healthy", "Slight", "Mild", "Moderate", "Severe"),
    ordered = T
  )
grouping$`Cat.(BMI)` <-
  factor(
    grouping$`Cat.(BMI)`,
    levels = c("Normal", "Overweight", "Obese"),
    ordered = T
  )


####Phenotype####
load("C:\\Users\\jimmy\\OneDrive - BGI Tech Solutions (Hongkong) Co., Ltd\\IntermittentFasting\\Result\\17_allphenotype.RData")
phenotype_17$factor <- as.factor(phenotype_17$factor)
phenotype_17$`T_GR$BMI_class` <- as.ordered(phenotype_17$`T_GR$BMI_class`)
phenotype_17$Type <- as.factor(phenotype_17$Type)
for (i in levels(phenotype_17$Type)) {
  temp <- subset(phenotype_17, subset = Type == i)
  temp_plot <- metric.individual(
    temp,
    grouping = temp$`T_GR$BMI_class`,
    "abun",
    factor = temp$factor,
    method = "t",
    paired = TRUE
  )
  temp_plot$plot <- temp_plot$plot + theme(legend.position = "none")
  cairo_pdf(paste(i, ".pdf", sep = ""),
            width = 4,
            height = 4)
  plot(temp_plot$plot)
  dev.off()
}

cor <- cor(phenotype, phenotype)
cairo_pdf("Heatmap_Phenotype.pdf",
          width = 6,
          height = 6)
heatmap.2(
  cor,
  col = colorRampPalette(c(
    rep("blue", 1), rep("gray95", 1), rep("red", 1)
  ))(10),
  notecol = "gray25",
  cexRow = 1,
  cexCol = 1,
  margins = c(4, 4),
  key = T,
  key.title = "Correlation",
  key.xlab = NA,
  keysize = 0.7,
  trace = "none",
  density.info = "hist",
  denscol = "gray25",
  lhei = c(1, 4),
  lwid = c(1, 3.5)
)
dev.off()


####Split####
temp0719 <- subset(profile_mgs, subset = grouping$Date == "D0719")
temp0813 <- subset(profile_mgs, subset = grouping$Date == "D0813")
profile_delta_mgs <- temp0813 - temp0719

temp0719 <- subset(phenotype, subset = grouping$Date == "D0719")
temp0813 <- subset(phenotype, subset = grouping$Date == "D0813")
phenotype_delta <- (temp0813 - temp0719) / temp0719
for (i in 1:ncol(phenotype_delta)) {
  phenotype_delta[, i] <- phenotype_delta[, i] / temp0719[, i]
}

grouping_delta <-
  subset(grouping, subset = grouping$Date == "D0719")


####Association####
#MGS
diff <- two.way.test(profile_mgs, factor = grouping$Date, method = "wilcox")
temp <- subset(diff, subset = diff$Adj.p.value < 5e-2)

profile_temp <-
  subset(profile_mgs, select = colnames(profile_mgs) %in% temp$ID)
profile_temp <- as.matrix(log10(profile_temp))
profile_temp[which(profile_temp == -Inf)] = 0

result <- foreach(i = phenotype, .combine = "cbind") %do% {
  temp <- tfNcvxHuberReg(profile_temp, i, intercept = T)
  temp$beta
}
colnames(result) <- colnames(phenotype)
baseline <- result[1, ]
result <- result[-1, ]
rownames(result) <- colnames(profile_temp)

result <-
  subset(as.data.frame(result), subset = rowSums(result) != 0)
result <- subset(result, select = colSums(result) != 0)
# for (i in 1:7) {
#   print(max(result[, i]))
# }
result[, 2] = result[, 2] * 1e1
result[, 4] = result[, 4] * 1e1
result[, 5] = result[, 5] * 1e-1

heatmap.2(
  as.matrix(result),
  col = colorRampPalette(c(
    rep("darkblue", 1), rep("gray95", 1), rep("red", 1)
  ))(100),
  ylab = "MAGs",
  labRow = NA,
  key = T,
  key.title = "Coeffciency",
  key.xlab = NA,
  keysize = 0.8,
  margins = c(5, 2),
  #trace = "none",
  tracecol = "gray50",
  density.info = "den",
  #densadj = 0.25,
  denscol = "gray25",
  #lhei = c(1, 5),
  lwid = c(1, 4)
)

anno_mgs_tax <-
  as.data.frame(
    read_xlsx(
      "C:\\Users\\jimmy\\OneDrive - BGI Tech Solutions (Hongkong) Co., Ltd\\IntermittentFasting\\Dataset_paired.xlsx",
      sheet = "Anno"
    )
  )
temp <-
  merge(diff,
        anno_mgs_tax,
        by.x = "ID",
        by.y = "MAG",
        sort = F)
temp <- subset(temp, subset = temp$ID %in% rownames(result))
temp <- subset(temp, subset = result$AI < 0)
temp <- temp[order(temp$Species, temp$`Fold.change.D0719/D0813`), ]
temp$ID <- ordered(temp$ID, levels = temp$ID)

pal <-
  c(
    RColorBrewer::brewer.pal(12, "Set3"),
    RColorBrewer::brewer.pal(8, "Set2"),
    RColorBrewer::brewer.pal(9, "Set1"),
    RColorBrewer::brewer.pal(12, "Set3"),
    RColorBrewer::brewer.pal(8, "Set2"),
    RColorBrewer::brewer.pal(9, "Set1"),
    RColorBrewer::brewer.pal(12, "Set3"),
    RColorBrewer::brewer.pal(8, "Set2"),
    RColorBrewer::brewer.pal(9, "Set1")
  )
ggplot(temp) +
  scale_fill_manual(values = pal) +
  geom_bar(aes(
    x = ID,
    y = -`Fold.change.D0719/D0813`,
    fill = Species
  ), stat = "identity") +
  #guides(fill = F) +
  labs(x = "MAG", y = "Log2FC", tag = "A") +
  theme(
    axis.text = element_text(size = 8),
    axis.title = element_text(size = 12, face = "bold"),
    plot.tag = element_text(size = 14, face = "bold")
  ) +
  scale_x_discrete(position = "top", labels = temp$ID) +
  guides(fill = guide_legend(ncol = 1, reverse = TRUE)) +
  theme(legend.key.size = unit(0.15, "inches")) +
  coord_flip()


####Response####
library(randomForest)
library(pROC)

profile_0719 <-
  subset(profile_mgs, subset = grouping$Date == "D0719")
profile_0813 <-
  subset(profile_mgs, subset = grouping$Date == "D0813")

#BMI
grouping_delta$`Res.(BMI)` <- NA
for (i in 1:nrow(grouping_delta)) {
  if (phenotype_delta$BMI[i] < median(phenotype_delta$BMI)) {
    grouping_delta$`Res.(BMI)`[i] <- "Pos"
  } else {
    grouping_delta$`Res.(BMI)`[i] <- "Neg"
  }
}
grouping_delta$`Res.(BMI)` <-
  factor(grouping_delta$`Res.(BMI)`,
         levels = c("Neg", "Pos"),
         ordered = T)
adonis(profile_0719 ~ Sex + Age + `Res.(BMI)`,
       data = grouping_delta,
       method = "bray")

set.seed(167)
rfm_res_BMI <-
  randomForest(
    x = profile_0719,
    y = grouping_delta$`Res.(BMI)`,
    mtry = log(ncol(profile_0719)) * 2,
    ntree = 500,
    proximity = T,
    importance = T
  )
plot(rfm_res_BMI)
rfm_res_BMI
imp_res_BMI <- as.data.frame(importance(rfm_res_BMI))
imp_res_BMI <-
  imp_res_BMI[order(imp_res_BMI$MeanDecreaseAccuracy, decreasing = T), ]

pred_res_BMI <- predict(rfm_res_BMI)
roc_res_BMI <-
  roc(grouping_delta$`Res.(BMI)`,
      rfm_res_BMI$votes[, 2])
plot(
  roc_res_BMI,
  print.auc = TRUE,
  auc.polygon = TRUE,
  grid = c(0.2, 0.2),
  max.auc.polygon = TRUE,
  auc.polygon.col = "skyblue",
  print.thres = TRUE
)

#Weight
grouping_delta$`Res.(Weight)` <- NA
for (i in 1:nrow(grouping_delta)) {
  if (phenotype_delta$Weight[i] < median(phenotype_delta$Weight)) {
    grouping_delta$`Res.(Weight)`[i] <- "Pos"
  } else {
    grouping_delta$`Res.(Weight)`[i] <- "Neg"
  }
}
grouping_delta$`Res.(Weight)` <-
  factor(grouping_delta$`Res.(Weight)`,
         levels = c("Neg", "Pos"),
         ordered = T)
adonis(profile_0719 ~ Sex + Age + `Res.(Weight)`,
       data = grouping_delta,
       method = "bray")

set.seed(167)
rfm_res_Weight <-
  randomForest(
    x = profile_0719,
    y = grouping_delta$`Res.(Weight)`,
    mtry = log(ncol(profile_0719)) * 2,
    ntree = 500,
    proximity = T,
    importance = T
  )
plot(rfm_res_Weight)
rfm_res_Weight
imp_res_Weight <- as.data.frame(importance(rfm_res_Weight))
imp_res_Weight <-
  imp_res_Weight[order(imp_res_Weight$MeanDecreaseAccuracy, decreasing = T), ]

pred_res_Weight <- predict(rfm_res_Weight)
roc_res_Weight <-
  roc(grouping_delta$`Res.(Weight)`,
      rfm_res_Weight$votes[, 2])
plot(
  roc_res_Weight,
  print.auc = TRUE,
  auc.polygon = TRUE,
  grid = c(0.2, 0.2),
  max.auc.polygon = TRUE,
  auc.polygon.col = "skyblue",
  print.thres = TRUE
)

#AI
grouping_delta$`Res.(AI)` <- NA
for (i in 1:nrow(grouping_delta)) {
  if (phenotype_delta$AI[i] < median(phenotype_delta$AI)) {
    grouping_delta$`Res.(AI)`[i] <- "Pos"
  } else {
    grouping_delta$`Res.(AI)`[i] <- "Neg"
  }
}
grouping_delta$`Res.(AI)` <-
  factor(grouping_delta$`Res.(AI)`,
         levels = c("Neg", "Pos"),
         ordered = T)
adonis(profile_0719 ~ Sex + Age + `Res.(AI)`,
       data = grouping_delta,
       method = "bray")

set.seed(167)
rfm_res_AI <-
  randomForest(
    x = profile_0719,
    y = grouping_delta$`Res.(AI)`,
    mtry = log(ncol(profile_0719)) * 2,
    ntree = 500,
    proximity = T,
    importance = T
  )
plot(rfm_res_AI)
rfm_res_AI
imp_res_AI <- as.data.frame(importance(rfm_res_AI))
imp_res_AI <-
  imp_res_AI[order(imp_res_AI$MeanDecreaseAccuracy, decreasing = T), ]

pred_res_AI <- predict(rfm_res_AI)
roc_res_AI <-
  roc(grouping_delta$`Res.(AI)`,
      rfm_res_AI$votes[, 2])
plot(
  roc_res_AI,
  print.auc = TRUE,
  auc.polygon = TRUE,
  grid = c(0.2, 0.2),
  max.auc.polygon = TRUE,
  auc.polygon.col = "skyblue",
  print.thres = TRUE
)


####Func.####
#PERMANOVA
adonis(
  profile_ko ~ Sex + Age + `Cat.(BFR)` + Date + SubjectID,
  data = grouping,
  method = "bray"
)

#Data processing
profile_0719 <-
  subset(profile_ko, subset = grouping$Date == "D0719")
profile_0813 <-
  subset(profile_ko, subset = grouping$Date == "D0813")
profile_delta_ko <- profile_0813 - profile_0719
profile_0719 <- profile_0719[, which(colSums(profile_0719) > 0)]
profile_0813 <- profile_0813[, which(colSums(profile_0813) > 0)]
profile_delta_ko <-
  profile_delta_ko[, which(colSums(profile_delta_ko) != 0)]
unique_0719_ko <-
  colnames(profile_0719)[!(colnames(profile_0719) %in% colnames(profile_0813))]
unique_0813_ko <-
  colnames(profile_0813)[!(colnames(profile_0813) %in% colnames(profile_0719))]
common_ko <-
  colnames(profile_0719)[colnames(profile_0719) %in% colnames(profile_0813)]

#KO volcano
diff_ko <- two.way.test(profile_ko, factor = grouping$Date, method = "wilcox")

test <- diff_ko
test$threshold <- factor(
  ifelse(
    test$Adj.p.value < 1e-2 &
      abs(test$`Fold.change.D0719/D0813`) >= 1,
    ifelse(test$`Fold.change.D0719/D0813` >= 1, "Before", "After"),
    "NoSignifi"
  ),
  levels = c("Before", "After", "NoSignifi")
)
ggplot(test, aes(
  x = -`Fold.change.D0719/D0813`,
  y = -log10(Adj.p.value),
  color = threshold
)) +
  geom_point() +
  scale_color_manual(values = c(RColorBrewer::brewer.pal(3, "Set1")[1:2], "#CCCCCC")) +
  geom_text_repel(
    data = test[test$Adj.p.value < 1e-2 &
                  abs(test$`Fold.change.D0719/D0813`) > 1, ],
    aes(label = ID),
    size = 3,
    segment.color = "black",
    show.legend = FALSE
  ) +
  theme(legend.title = element_blank()) +
  ylab('-log10(p)') +
  xlab('Fold-change') +
  geom_vline(
    xintercept = c(-1, 1),
    lty = 3,
    col = "black",
    lwd = 0.5
  ) +
  geom_hline(
    yintercept = -log10(1e-2),
    lty = 3,
    col = "black",
    lwd = 0.5
  )

diff_ko_paired <- subset(test, subset = Adj.p.value <= 1e-2)

#Z-Score
pathway_list <-
  as.data.frame(
    read_excel(
      "C:\\Users\\jimmy\\OneDrive - BGI Tech Solutions (Hongkong) Co., Ltd\\IntermittentFasting\\pathway.list.xlsx",
      sheet = "pathway"
    )
  )

reporter_z <- z.score.rep(profile_ko,
                          grouping$Date,
                          pathway_list = pathway_list)
reporter_z$anno <-
  pathway_list$anno[pathway_list$map %in% rownames(reporter_z)]
reporter_z <-
  subset(reporter_z, subset = !(rownames(reporter_z) %in% c("map01100", "map01120")))
ggplot(reporter_z) +
  scale_fill_gradient(low = "gray75", high = "black") +
  geom_bar(aes(
    x = anno,
    y = -z.score.adj,
    fill = pathway.cov
  ), stat = "identity") +
  guides(fill = F) +
  geom_line(
    aes(x = anno, y = 1.96),
    group = 1,
    linetype = "dashed",
    color = "gray50"
  ) +
  geom_line(
    aes(x = anno, y = -1.96),
    group = 1,
    linetype = "dashed",
    color = "gray50"
  ) +
  labs(x = "Pathways", y = "Reporter Z Score", tag = "A") +
  theme(
    axis.text = element_text(size = 9),
    axis.title = element_text(size = 12, face = "bold"),
    plot.tag = element_text(size = 14, face = "bold")
  ) +
  scale_x_discrete(position = "top") +
  coord_flip()

#Association
temp <- subset(diff_ko, subset = diff_ko$Adj.p.value < 1e-3)

profile_temp <-
  subset(profile_ko, select = colnames(profile_ko) %in% temp$ID)
profile_temp <- as.matrix(log10(profile_temp))
profile_temp[which(profile_temp == -Inf)] = 0

result_ko <- foreach(i = phenotype, .combine = "cbind") %do% {
  temp <- tfNcvxHuberReg(profile_temp, i, intercept = T)
  temp$beta
}
colnames(result_ko) <- colnames(phenotype)
baseline <- result_ko[1, ]
result_ko <- result_ko[-1, ]
rownames(result_ko) <- colnames(profile_temp)

result_ko <-
  subset(as.data.frame(result_ko), subset = rowSums(result_ko) != 0)
result_ko <- subset(result_ko, select = colSums(result_ko) != 0)
for (i in 1:7) {
  print(min(result_ko[, i]))
}
result_ko[, 1] = result_ko[, 1] * 1e1
result_ko[, 3] = result_ko[, 3] * 1e2
result_ko[, 4] = result_ko[, 4] * 1e2
result_ko[, 5] = result_ko[, 5] * 1e2
result_ko[, 6] = result_ko[, 6] * 1e1

heatmap.2(
  as.matrix(result_ko),
  col = colorRampPalette(c(
    rep("darkblue", 1), rep("gray95", 1), rep("red", 1)
  ))(100),
  ylab = "MAGs",
  labRow = NA,
  key = T,
  key.title = "Coeffciency",
  key.xlab = NA,
  keysize = 0.8,
  margins = c(5, 2),
  #trace = "none",
  tracecol = "gray50",
  density.info = "den",
  #densadj = 0.25,
  denscol = "gray25",
  #lhei = c(1, 5),
  lwid = c(1, 4)
)

temp <- subset(result_ko, subset = `LDL-C` < 0 & AI <0 & BFR < 0)
